# Supplementary material for: Systematic Study of the Sensory Quality, Metabolomics, and Microbial Community of Fresh-Cut Watermelon Provides New Clues for Its Quality Control and Preservation
Source: Foods. 2022 Oct 28;11(21):3423. doi: 10.3390/foods11213423 (PMC9658764; doi:10.3390/foods11213423)
Supplement: Supplementary file 1 [file foods-11-03423-s001.zip]

Archive with 1 entries (1 files):
- foods-1986833-supplementary.pdf
